# Supplementary material for: Depolarization-Associated CircRNA Regulate Neural Gene Expression and in Some Cases May Function as Templates for Translation
Source: Cells. 2019 Dec 20;9(1):25. doi: 10.3390/cells9010025 (PMC7017197; doi:10.3390/cells9010025)
Supplement: Supplementary file 1 [file cells-09-00025-s001.zip]

Archive with 9 entries (8 files):
- cells-596908- revised 1 supplentary/
- cells-596908- revised 1 supplentary/cells-596908 revised 1 supplementary.pdf
- cells-596908- revised 1 supplentary/Supplementary Table 1.xlsb
- cells-596908- revised 1 supplentary/Supplementary Table 2.xlsb
- cells-596908- revised 1 supplentary/Supplementary Table 3.xlsb
- cells-596908- revised 1 supplentary/Supplementary Table 4.xlsb
- cells-596908- revised 1 supplentary/Supplementary Table 5.xlsb
- cells-596908- revised 1 supplentary/Supplementary Table 6.xlsb
- cells-596908- revised 1 supplentary/Supplementary Table 7.xlsb
